# Supplementary material for: Bacterial assemblages on eggs reflect nesting strategies in wetland-associated birds
Source: PLoS One. 2025 Sep 17;20(9):e0332380. doi: 10.1371/journal.pone.0332380 (PMC12443268; doi:10.1371/journal.pone.0332380)
Supplement: S7 Datafile — This file contains data used to generate Figs 1, 2 and S5 Fig. (XLSX) [file pone.0332380.s007.xlsx]

## Sheet: Fig 1
NestType	Haemolytic bacteria	Non-haemolytic	Enterococcus	coliforms	Staphylococci, Streptococci
Dry	80	2070	420	0	5000
Dry	10000	1330000	920000	520000	550000
Dry	0	4200000	550000	30000	1290000
Dry	0	27400	2700	0	4800
Dry	3000	937000	139000	7000	105000
Dry	0	40	370	0	10
Dry	900	619100	110000	0	510000
Dry	0	34000	6000	0	94000
Dry	0	2500	11200	0	80000
Dry	1700	1900	400	0	0
Dry	400000	6700000	1200000	0	1500000
Dry	0	1130000	830000	0	60000
Dry	100	6300	1500	0	4400
Dry	0	590000	7000	110000	53000
Dry	0	8400000	400000	5400000	5200000
Dry	3100	166900	80000	0	30000
Dry	100	7100	400	0	8300
Dry	70	184930	26000	0	126000
Dry	0	7800	300	0	11600
Dry	3000	6500	3800	0	4500
Dry	32000	818000	320000	70000	180000
Dry	2400	10800	190000	10000	120000
Dry	100	3400	1200	100	5500
Dry	0	2200	0	0	6000
Dry	48000	37000	6000	0	114000
Dry	400	300	0	0	900
Dry	200	2400	1900	0	100
Dry	400	4300	3100	0	1500
Dry	0	17100	21100	0	1200
Dry	0	2440	10	780	750
Dry	0	1600	900	0	230000
Dry	0	650	70	10	0
Dry	10	2890	360	20	130
Dry	600	17700	7600	500	1100
Dry	50	180	70	0	0
Dry	200	7000	200	0	800
Dry	100	18900	6600	12700	1100
Dry	1000	12900	500	0	12300
Dry	36000	183000	2000	1000	0
Dry	120	840	100	0	640
Dry	50	3830	230	10	3460
Dry	2200	9900	400	0	1200
Dry	20	1840	210	560	580
Dry	0	1020	610	0	0
Dry	0	44000	25500	1800	1200
Dry	0	2700	0	200	6600
Dry	20	50	0	0	0
Dry	30	450	20	0	0
Dry	0	160	0	0	0
Dry	110	700	510	10	50
Wet	3000	15000	190000	0	350000
Wet	30000	430000	200000	0	10800000
Wet	2900000	43300000	6300000	0	6400000
Wet	5700000	12200000	500000	100000	0
Wet	9000	35000	0	0	72000
Wet	2200000	12900000	2800000	0	4500000
Wet	9000	33000	1000	0	1000
Wet	0	81000	30000	20000	60000
Wet	16000	26000	3000	1000	4000
Wet	120000	1860000	140000	2330000	1420000
Wet	450000	170000	4000	0	60000
Wet	3300000	6200000	45000	75000	9000
Wet	6800000	10600000	16000	1000	45000
Wet	7900000	13200000	20000	20000	0
Wet	6000000	10700000	180000	14000	0
Wet	9000000	46000000	400000	600000	270000
Wet	10100000	29400000	160000	260000	0
Wet	9800000	8900000	260000	50000	0
Wet	31600000	38100000	0	23000	10000
Wet	10200000	19000000	2700000	2100000	5200000
Wet	5700000	10900000	0	46000	6520000
Wet	3110000	4040000	280000	10000	1170000
Wet	20000	340000	31000	20000	61000
Wet	530000	320000	26000	0	42000
Wet	52500000	95000000	7000000	6500000	9000000
Wet	57500000	455000000	5500000	9250000	21250000
Wet	22500000	100000000	15375000	3875000	875000
Wet	9500000	31500000	18250000	2500000	3250000
Wet	8250000	31750000	35875000	5750000	1875000
Wet	6250000	33500000	14250000	3000000	1000000
Wet	21250000	120000000	9375000	11625000	4000000
Wet	25000000	90000000	11750000	8750000	2750000
Wet	5000000	227500000	13375000	27375000	5500000
Wet	7500000	97500000	42500000	9000000	750000
Wet	24500000	11000000	1500000	11000000	0
Wet	4250000	52250000	1250000	25500000	5000000
Wet	40000	228500	250	91250	13250
Wet	4000000	53000000	500000	28000000	0
Wet	9000000	40750000	1250000	9250000	0
Wet	9000000	60000000	2500000	15000000	0
Wet	9750000	7500000	200000	1050000	225000
Wet	22000000	15500000	500000	5500000	0
Wet	6500000	54250000	19500000	10750000	3750000
Wet	7000	4000	2700	15000	11000
Wet	35000	3265000	270000	170000	580000
Wet	7000	3203000	1000	0	18000
Wet	60000	1150000	0	27000	320000
Wet	1030000	1350000	62000	110000	62000
Wet	25000	47500	0	2500	0
Wet	13625000	68375000	8750000	8500000	8125000
Wet	16250000	62500000	8000000	2250000	7500000

## Sheet: Fig 2
Sample	1	2	3
A_ans_1	0	-0.68	-0.53
A_ans_2	-0.18	-0.58	-0.81
A_ans_3	0.03	-0.55	-0.31
A_fer_1	0.27	-0.99	-0.05
A_fer_2	0.24	-0.71	-0.65
A_fer_3	0.23	-0.33	0.23
A_fer_5	0.53	-0.22	-0.5
A_fer_6	0.87	-0.2	-0.34
A_platy_1	0.04	-1.12	0.33
A_platy_2	0.23	-0.65	-0.4
A_purp	0.86	-0.14	0.38
C_aerugi	-0.07	-0.1	-0.98
C_olor_1	0.19	-0.36	-0.25
C_olor_2	-0.16	-0.5	0.1
C_olor_3	0.75	0.19	0.05
C_olor_4	-0.01	-0.14	-0.73
F_atra_1	0.21	-0.76	0.34
F_atra_10	0.49	-0.63	0.61
F_atra_11	0.44	-0.66	-0.35
F_atra_12	0.13	-0.42	-1
F_atra_13	0.13	-0.48	-0.8
F_atra_14	0.74	0.03	0.94
F_atra_15	0.52	0.2	0.87
F_atra_16	0.59	-0.41	0.66
F_atra_17	0.69	0.4	-0.26
F_atra_18	0.73	-0.86	0.47
F_atra_19	0.69	0.35	0.45
F_atra_2	0.25	-0.76	-0.03
F_atra_20	0.66	-0.42	0.34
F_atra_23	1.02	0.33	0.07
F_atra_25	0.47	-0.17	-0.83
F_atra_26	0.34	0.03	1.2
F_atra_27	0.27	-0.24	-0.81
F_atra_28	0.24	-0.24	-1.04
F_atra_3	0.29	-1.06	0.26
F_atra_4	0.21	-0.4	-0.06
F_atra_5	0.4	-0.42	0.42
F_atra_6	0.77	-0.48	0.19
F_atra_7	0.2	-0.57	-0.14
F_atra_8	0.3	-1.13	0.38
F_atra_9	0.36	-0.98	0.13
G_chloro	-0.82	-0.02	1.3
Ix_min_1	0.19	-0.93	0.33
L_lusc_1	0.54	-0.98	0.3
L_lusc_2	0.13	0.51	1.28
L_lusc_3	-0.62	0.34	-0.38
N_rufina	-0.2	-0.44	-0.87
P_cr_1_run1	0.5	0.57	0.31
P_cr_10.2_run2	0.91	1.13	0.03
P_cr_12	0.42	0.32	-0.4
P_cr_13	0.41	0.26	-0.39
P_cr_14	-0.13	0.18	-0.21
P_cr_15	0.7	0.44	0.04
P_cr_16	0.5	0.29	-0.27
P_cr_17	0.2	0.67	-0.47
P_cr_18	0.26	0.34	-0.01
P_cr_19	-0.08	-0.14	0.46
P_cr_2	0.1	0.97	-0.14
P_cr_21_run1	0.87	0.87	-0.13
P_cr_22_run2	0.32	0.83	-0.48
P_cr_23_run1	0.28	0.89	0.05
P_cr_3	0.6	0.96	0.02
P_cr_4	0.07	0.77	-0.71
P_cr_5	0.03	0.94	0.32
P_cr_6_run1	0.54	0.91	0.11
P_cr_8	0.46	0.68	-0.09
P_cr_9.1	0.02	0.09	1.02
P_cr_9.2_run2	1	0.64	-0.67
P_crist_24	-0.4	0.89	-0.76
T_ruf_6/1H	-0.16	1.03	-0.41
T_ruf_8/1H	-0.41	0.9	0.07
T_ruf_1	-0.17	0.3	0.78
T_ruf_2	0.04	0.67	0.71
T_ruf_3	-0.14	1.09	0.52
T_ruf_4	-0.05	1	0.56
water_10	-1.03	0.17	0.7
water_11	-1.03	0.29	0.01
water_12	-0.09	-0.33	1.05
water_13	-0.8	0.05	-0.38
water_14	-1.29	-0.07	0.19
water_15	-1.02	0.32	-0.04
water_16	-1.18	0.22	0.31
water_17	-1.24	0.11	0.06
water_18	-1.08	-0.15	-0.13
water_19	-0.77	-0.23	-0.81
water_2	-1.03	0.08	-0.19
water_20	-0.71	0.45	-0.37
water_21	-1.18	-0.31	0.5
water_22	-0.68	0.36	-0.33
water_23	-0.62	0.51	-0.27
water_3	-0.8	-0.32	0.13
water_4	-0.94	-0.44	0.22
water_5	-1.08	-0.28	-0.14
water_6	-1.11	-0.41	0.02
water_7	-1.25	-0.08	0.56
water_8	-0.81	-0.17	-0.4
water_9	-1.11	0.08	-0.01

## Sheet: SFig 5a
Location	1	2
Budkovany	-0.94	-0.04
Jakubov	-0.04	-0.09
Jakubov	0.91	0.88
Jakubov	-0.19	-0.25
Jakubov	0.65	-0.89
Veľké Blahovo	-0.51	0.59
Veľké Blahovo	-0.11	-1.4
Veľké Blahovo	-0.35	0.78
Veľké Blahovo	0.28	0.85
Veľké Blahovo	2.31	-0.56
Veľké Blahovo	0.45	-0.18
Veľké Blahovo	-0.26	0.13
Veľké Blahovo	-1.02	-0.66
Veľké Blahovo	-1.22	-0.51
Veľké Blahovo	-0.19	0.75
Veľké Blahovo	-0.67	0.52
Veľké Blahovo	0.48	0.11
Veľlké Blahovo	-1	-0.56
Vráble	0.98	-0.48
Vráble	-0.17	-0.03
Vráble	0.4	0.67
Vráble	0.21	0.38

## Sheet: SFig 5b
Location	1	2
Jakubov	-0.29	-0.56
Jakubov	-0.92	-0.43
Jakubov	0.95	0
Jakubov	0.27	-1.13
Jakubov	-1.17	0.65
Veľké Blahovo	0.69	0.45
Veľké Blahovo	0.91	-0.26
Veľké Blahovo	-0.27	0.67
Veľké Blahovo	-1.03	0.74
Veľké Blahovo	-1.05	0.34
Veľké Blahovo	0.32	0.66
Veľké Blahovo	0.25	-0.3
Veľké Blahovo	-0.87	-0.94
Veľké Blahovo	-1.05	0.17
Veľké Blahovo	0.73	-1.24
Veľké Blahovo	-0.88	0.47
Veľké Blahovo	0.84	0.76
Veľké Blahovo	0.12	0.56
Veľké Blahovo	0.6	-0.03
Veľké Blahovo	0.37	-0.04
Veľké Blahovo	-0.01	0.42
Veľké Blahovo	1.01	0.79
Veľké Blahovo	0.72	0.73
Vráble	0.02	-1.19
Vráble	-0.25	-1.27

## Sheet: SFig 5c
Location	1	2
Jakubov	-0.52	0
Jakubov	-0.52	-0.1
Jakubov	-0.56	-0.74
Jakubov	0.04	0.18
Jakubov	-0.16	0.09
Jakubov	0.49	-0.74
Jakubov	0.06	-0.44
Jakubov	-0.46	-1.04
Jakubov	0.59	0.32
Jakubov	1	-0.25
Veľké Blahovo	-1.61	-0.8
Veľké Blahovo	-0.69	0.46
Veľké Blahovo	-0.08	1.06
Veľké Blahovo	-0.39	0.91
Veľké Blahovo	0.68	0.64
Veľké Blahovo	0.11	-1.52
Vráble	0.81	0.04
Vráble	0.23	0.74
Vráble	1.31	0.21
Vráble	1.15	-0.52
Vráble	-0.16	0.71
